# Supplementary material for: D-serine mitigates cell loss associated with temporal lobe epilepsy
Source: Nat Commun. 2020 Oct 2;11:4966. doi: 10.1038/s41467-020-18757-2 (PMC7532172; doi:10.1038/s41467-020-18757-2)
Supplement: Supplementary file 4 — Source Data [file 41467_2020_18757_MOESM4_ESM.xlsx]

## Sheet: Fig 1a inset
Age	Weight
49	243
49	244
50	256
50	252
56	280
40	133.4
41	138
42	156
45	163
46	173
46	173
40	120
41	139
42	149
45	172
46	190
47	173

## Sheet: Fig 2a
	aCSF	D-serine
epileptic	82	27
non-epileptic	9	46
pre-epileptic	9	27

## Sheet: Fig 2b
WEIGHT (gms)		non-status		aCSF		D-serine
	DAY	mean	sem	mean	sem	mean	sem
	1	100	0	100	0	100	0
	2	96.6818	0.65363	97.5402	0.79716	97.4163	1.14441
	3	98.8791	0.88406	89.3507	0.95089	89.1779	0.82177
	4	103.229	0.78155	83.4242	2.00888	82.2404	1.88644
	5	104.689	1.06457	85.5054	2.43982	80.7061	3.30797
	6	106.869	1.60911	90.9537	3.27372	85.0962	4.11035
	7	109.02	1.56746	95.5843	3.23314	89.4835	4.13939
	8	109.112	1.95113	99.3852	3.48896	93.0476	3.96117
	9	111.479	2.30249	101.178	3.47446	96.4786	4.12602
	10	113.351	2.32903	103.942	3.8615	98.4661	4.40181
	11	114.533	2.52526	107.047	4.01295	102.424	5.3381
	12	117.304	2.55883	108.802	4.2623	103.453	5.7571
	13	120.009	2.48003	114.023	4.48687	105.997	6.49516
	14	122.36	2.50159	118.697	4.75267	109.314	6.28824
	15	125.127	2.40361	116.852	4.15144	112.105	6.61816
	16	127.533	2.38892	119.492	3.87679	115.182	6.60304
	17	130.347	2.42282	123.747	3.73526	118.294	6.24953
	18	132.816	2.38509	124.086	4.2249	119.801	6.44816
	19	137.07	2.40678	125.531	3.99746	122.726	6.22903
	20	136.517	2.10498	127.71	3.93233	125.861	6.03301
	21	139.457	2.32274	130.669	4.01163	127.878	6.56567
	22	138.626	4.29414	132.737	3.98005	130.922	6.36199
	23	140.905	4.32203	135.085	3.87937	132.1	6.3394

## Sheet: Fig 2c
% animals	Days	aCSF	D-serine	All
	1	0	0	0
	2	0	0	0
	3	0	0	0
	4	0	0	0
	5	0	16.6667	6.25
	6	0	16.6667	6.25
	7	0	16.6667	6.25
	8	0	16.6667	6.25
	9	50	16.6667	37.5
	10	50	16.6667	37.5
	11	60	16.6667	43.75
	12	60	16.6667	43.75
	13	60	16.6667	43.75
	14	60	33.3333	50
	15	60	33.3333	50
	16	70	33.3333	56.25
	17	90	33.3333	68.75
	18	90	66.6667	81.25
	19	90	83.3333	87.5
	20	90	83.3333	87.5
	21	90	83.3333	87.5
	22	90	100	93.75
	23	100	100	100
	24	100	100	100
	25	100	100	100
	26	100	100	100
	27	100	100	100
	28	100	100	100
	29	100	100	100
	30	100	100	100

## Sheet: Fig 2d
racine score
1 through 5	animals	aCSF	D-serine
	1	3	4
	2	3	4
	3	5	3
	4	4	3
	5	3	4
	6	3	3
	7	4	4
	8	3	3
	9	4	3
	10	5	3
	11	5	3
	12	5	3
	13	4	3
	14	3	3
	15	4	3
	16	5	3
	17	4	4
	18	5	4
	19	3	3
	20	4	4
	21	4	4
	22	4	5
	23	3	3
	24	4	5
	25	4	5
	26	4
	27	4
	28	5
	29	4
	30	5
	31	5
	32	3
	33	5
	34	4
	35	4
	36	5
	37	5
	38	5
	39	5
	40	5
	41	5
	42	5
	43	5
	44	5
	45	3
	46	4
	47	3

## Sheet: Fig 2h
Neuron Counts
		Left		Right		Both
		mean	sem	mean	sem	mean	sem
	non-status aCSF	109284	4526	106091	2918	107688	3637
	non-status D-serine	110334	2567	109885	4445	110110	2811
	post-status aCSF	71731	2136	67171	2951	69451	2247
	post-status D-serine	84342	5345	88424	4082	87346	2247
	L+R	mean	sem	mean	sem
	epileptic	68108	2434	83547	1977
	pre-epileptic	71027	--	89098	2258
	non-epileptic	93304	13344	88880	12806

## Sheet: Fig 3b
astrocyte density		Layer 3		Layer 2
		mean	sem	mean	sem
	non-status	423.411	43.0399	321.672	41.8542
	epileptic	848.52	40.9004	355.284	31.3505
	sr-non-epileptic	588.219	41.3766	425.4	23.6012
	sr-epileptic	617.338	36.0949	375.639	32.9488

## Sheet: Fig 3c
microglia density		Layer 3		Layer 2
		mean	sem	mean	sem
	non-status	22.61	7.79	27.63	10.12
	epileptic	428.03	36.52	104.43	28.31
	sr-non-epileptic	211.76	45.89	26.36	5.35
	sr-epileptic	274.07	30.96	54.42	3.64

## Sheet: Fig 3e
averaged astrocyte cell volumes
	condition	mean	sem
	1	35	6.28
	2	90.61	10.62
	3	53.13	5.17
	4	50.77	3.64

## Sheet: Fig 3f
crossings vs radial distance plot
			Conditions
		distance	1	2	3	4
		0	2.21429	2.63636	2.5	2.33333
		0.05	2.21429	2.63636	2.5	2.33333
		0.1	2.21429	2.63636	2.5	2.33333
		0.15	2.28571	3	2.66667	3.08333
		0.2	2.28571	3.18182	2.58333	3
		0.25	2.64286	3.63636	2.58333	3.25
		0.3	2.64286	3.63636	2.58333	3.25
		0.35	3	3.45455	2.83333	3.25
		0.4	3.07143	3.54545	2.75	3.33333
		0.45	3.35714	3.63636	2.91667	3.25
		0.5	3.5	3.81818	3.08333	3.25
		0.55	3.57143	4	3.25	3.5
		0.6	3.57143	4.09091	3.25	3.75
		0.65	3.71429	4.09091	3.25	3.75
		0.7	3.71429	4	3.41667	3.66667
		0.75	3.64286	4.18182	3.41667	3.83333
		0.8	3.85714	4.18182	3.5	3.83333
		0.85	3.92857	4.09091	3.66667	3.83333
		0.9	4	4.27273	3.66667	4
		0.95	4.07143	4.54545	3.83333	4.08333
		1	4.07143	4.63636	4.08333	4
		1.05	4.07143	4.36364	3.91667	4.16667
		1.1	4.21429	4.54545	4.33333	4.16667
		1.15	4.42857	4.63636	4.33333	4.16667
		1.2	4.42857	4.63636	4.08333	4.25
		1.25	4.64286	4.36364	4.16667	4.25
		1.3	4.5	4.36364	4.33333	4.5
		1.35	4.57143	4.45455	4.33333	4.5
		1.4	4.78571	4.45455	4.66667	4.58333
		1.45	4.85714	4.72727	4.5	4.58333
		1.5	4.92857	4.90909	4.5	4.58333
		1.55	5.35714	4.81818	4.41667	4.75
		1.6	5.21429	5.36364	4.5	4.83333
		1.65	5.5	5.72727	4.66667	4.83333
		1.7	5.42857	5.72727	4.5	5.08333
		1.75	5.5	5.72727	4.66667	5.25
		1.8	5.71429	5.81818	4.58333	6.33333
		1.85	5.71429	5.81818	4.58333	5.66667
		1.9	5.78571	5.90909	5	5.83333
		1.95	5.85714	5.90909	5.16667	5.83333
		2	5.85714	5.90909	5.33333	6.08333
		2.05	6.14286	6	5.66667	5.83333
		2.1	6	6.27273	5.75	5.91667
		2.15	5.92857	6.36364	5.91667	5.83333
		2.2	5.92857	7.27273	6.41667	6.08333
		2.25	5.92857	7.09091	5.5	6.75
		2.3	6	7.36364	6.16667	6.58333
		2.35	6.07143	7.18182	6.91667	6.66667
		2.4	6.21429	6.90909	6.16667	6.33333
		2.45	6.57143	6.54545	6.33333	6.16667
		2.5	6.28571	6.81818	6.25	6.33333
		2.55	6.35714	6.72727	6.33333	6.41667
		2.6	6.35714	6.72727	6.33333	6.33333
		2.65	6.35714	6.90909	6.58333	6.33333
		2.7	6.35714	7.09091	6.5	6.41667
		2.75	6.57143	7.36364	6.5	6.5
		2.8	6.5	8.18182	6.5	6.83333
		2.85	6.42857	7.81818	6.5	6.91667
		2.9	6.5	8.81818	6.5	7.08333
		2.95	6.57143	8.63636	6.58333	6.91667
		3	7	8.27273	6.75	7.25
		3.05	6.71429	8.18182	6.75	7.16667
		3.1	6.78571	8.27273	6.83333	7.58333
		3.15	6.92857	8.27273	7.08333	7.58333
		3.2	7	8.09091	7.41667	7.25
		3.25	7	8	7.25	7.41667
		3.3	7	8.54545	7.25	7.66667
		3.35	7	8.63636	7.5	7.66667
		3.4	7.07143	8.27273	7.41667	7.41667
		3.45	7.07143	8.36364	7.33333	7.91667
		3.5	7.21429	8.36364	7.5	7.75
		3.55	7.42857	9.54545	7.25	7.66667
		3.6	7.42857	9.45455	7.75	7.58333
		3.65	7.71429	9.27273	7.5	7.75
		3.7	7.42857	9.18182	8.33333	7.75
		3.75	7.42857	9.36364	8.33333	8.16667
		3.8	8	10.3636	7.58333	8.41667
		3.85	8	10.0909	7.66667	8.16667
		3.9	8.42857	10	8.16667	8.33333
		3.95	8.71429	9.81818	8.33333	8.08333
		4	8.42857	10	8.08333	8
		4.05	8.71429	10.5455	7.75	8
		4.1	8.85714	10.1818	7.91667	8
		4.15	8.64286	10.6364	8.16667	7.91667
		4.2	9.07143	11	7.75	7.91667
		4.25	8.85714	10.6364	7.91667	8.33333
		4.3	9.21429	10.5455	7.83333	8.75
		4.35	9.28571	10.7273	7.83333	8.91667
		4.4	9.28571	10.3636	7.91667	8.75
		4.45	9.28571	10.2727	8.16667	8.5
		4.5	9.71429	10.2727	8	8.58333
		4.55	10.0714	10	8.16667	8.66667
		4.6	9.57143	10.0909	8.41667	8.58333
		4.65	9.5	10.1818	8.75	8.91667
		4.7	9.42857	10.3636	8.91667	8.83333
		4.75	9.35714	10.2727	9	9
		4.8	9.57143	10.0909	9.75	8.75
		4.85	9.71429	10.3636	9.41667	8.41667
		4.9	9.5	10.5455	9.66667	8.75
		4.95	9.35714	10.3636	9.16667	8.66667
		5	9.78571	10.3636	9.16667	8.66667
		5.05	9.71429	10.1818	9	8.75
		5.1	9.78571	10.4545	9.16667	8.75
		5.15	9.71429	10.2727	9.5	9
		5.2	9.85714	10.4545	9	9.33333
		5.25	9.71429	10.1818	9.08333	8.83333
		5.3	9.85714	10.2727	8.75	8.75
		5.35	10.0714	10.2727	8.58333	8.58333
		5.4	9.64286	10.4545	8.58333	8.66667
		5.45	9.57143	10.4545	8.58333	8.91667
		5.5	9.71429	10.4545	8.83333	9
		5.55	9.57143	11	8.75	9.33333
		5.6	9.64286	10.8182	8.75	9.5
		5.65	9.85714	10.9091	8.75	9.58333
		5.7	9.85714	10.8182	8.58333	9.91667
		5.75	9.78571	11.0909	8.66667	10.8333
		5.8	10	11.1818	8.66667	10.3333
		5.85	10.1429	11.1818	8.5	9.83333
		5.9	10.2143	11	8.58333	9.83333
		5.95	10.5714	11.1818	8.5	10
		6	11	11.2727	8.5	9.75
		6.05	10.9286	11.4545	8.58333	9.66667
		6.1	10.3571	11.6364	8.58333	9.33333
		6.15	10.2857	11.5455	8.75	9.33333
		6.2	10.1429	11.2727	8.66667	9.33333
		6.25	10.3571	11.0909	8.41667	9.58333
		6.3	10.9286	11.1818	8.5	9.33333
		6.35	10.8571	11.1818	8.75	9.33333
		6.4	10.3571	12.2727	8.41667	9.33333
		6.45	10	12	8.33333	9.33333
		6.5	10.0714	11.7273	8.5	9.5
		6.55	9.92857	11.5455	8.66667	9.41667
		6.6	10.5714	11.5455	8.66667	9.16667
		6.65	10.2857	11.5455	9	9.16667
		6.7	10.4286	11.7273	8.5	9.33333
		6.75	10.3571	11.5455	8.66667	9.16667
		6.8	10.2857	11.3636	8.83333	9.08333
		6.85	10.3571	11.4545	9.08333	9.25
		6.9	10.5	11.2727	8.91667	9.25
		6.95	10.5714	11.6364	8.83333	9.41667
		7	10.8571	11.2727	9.16667	9.33333
		7.05	11	11.4545	9.33333	8.91667
		7.1	11.0714	11.1818	9.16667	8.91667
		7.15	10.7143	11.2727	9.33333	8.91667
		7.2	10.7857	11.0909	8.75	8.91667
		7.25	11	11.2727	8.91667	8.83333
		7.3	10.9286	10.9091	8.83333	8.83333
		7.35	11.1429	11.1818	8.83333	8.66667
		7.4	11.5714	11.3636	8.75	8.83333
		7.45	11.6429	11.3636	8.91667	9
		7.5	11.6429	10.8182	9.08333	8.91667
		7.55	11.6429	11.1818	9.25	9.08333
		7.6	11.4286	11.0909	9.91667	8.83333
		7.65	11.3571	11	9.58333	8.66667
		7.7	11.1429	11	9.58333	8.75
		7.75	11.5714	11.1818	9.41667	8.58333
		7.8	11.3571	11.0909	9.33333	8.58333
		7.85	11.6429	11.0909	9.58333	8.58333
		7.9	11.4286	11.4545	9.5	8.66667
		7.95	11.2143	11.2727	9.58333	8.75
		8	11.7857	11.1818	10	8.91667
		8.05	11.5714	11.2727	10	8.58333
		8.1	11.3571	11.2727	9.83333	8.58333
		8.15	11.6429	11.0909	10.0833	8.58333
		8.2	11.4286	11.3636	10.3333	8.58333
		8.25	11.6429	11.1818	10.0833	8.66667
		8.3	11.6429	11	10	8.75
		8.35	11.5	12	10.4167	8.91667
		8.4	11.7143	11.3636	10.25	9
		8.45	11.8571	11.3636	10.5833	8.75
		8.5	11.4286	11.4545	10	8.83333
		8.55	11.2857	11.4545	10.3333	9
		8.6	11.7143	11.7273	10	9.16667
		8.65	11.2857	11.9091	10.4167	9.33333
		8.7	11.3571	11.4545	10.25	9.41667
		8.75	11.6429	12.0909	10.3333	9.75
		8.8	11.5714	11.9091	10.5	9.75
		8.85	11.2857	12.0909	10.4167	9.75
		8.9	11.3571	12.2727	10.3333	9.75
		8.95	11.2857	12.1818	10.5833	9.41667
		9	11.5	12.0909	10.6667	9.25
		9.05	11.7143	12.3636	10.5	9.33333
		9.1	11.8571	12.1818	10.6667	9.66667
		9.15	11.8571	12.2727	10.4167	9.5
		9.2	11.7143	12.0909	10.5	9.5
		9.25	11.4286	12.1818	10.5	9.5
		9.3	11.4286	11.8182	10.3333	9.41667
		9.35	11.5	12	10.5	9.33333
		9.4	11.6429	12.0909	10.1667	9.41667
		9.45	11.4286	11.9091	10.4167	9.58333
		9.5	11.7857	12.0909	10.5	9.66667
		9.55	11.8571	12.0909	10.3333	9.58333
		9.6	11.6429	11.8182	10.4167	9.41667
		9.65	12.2143	11.5455	10.25	9.41667
		9.7	11.5714	11.8182	10.6667	9.41667
		9.75	11.7143	11.6364	10.6667	9.58333
		9.8	11.5	11.4545	10.5	9.66667
		9.85	11.2143	11.6364	10.3333	9.66667
		9.9	11.3571	11.6364	10.25	9.58333
		9.95	11.5	11.5455	9.91667	9.5
		10	11.5714	11.8182	10	9.66667
		10.05	11.0714	11.8182	9.83333	9.5
		10.1	11.2857	11.7273	10.25	9.58333
		10.15	11.4286	11.7273	10	9.5
		10.2	11.5714	11.6364	10.25	9.58333
		10.25	11.7143	11.4545	9.66667	9.5
		10.3	11.7857	11.4545	9.5	9.5
		10.35	12.0714	11.4545	9.5	9.5
		10.4	12.1429	12	9.58333	9.41667
		10.45	12.1429	12.3636	9.5	9.58333
		10.5	12.2143	11.7273	9.58333	9.41667
		10.55	12.2857	11.5455	10.0833	9.41667
		10.6	12.1429	11.4545	9.5	9.41667
		10.65	12.1429	11.5455	9.91667	9.5
		10.7	12.1429	11.6364	9.91667	9.58333
		10.75	12	11.5455	10	9.5
		10.8	12	11.5455	10	9.08333
		10.85	11.8571	11.5455	9.5	9.08333
		10.9	11.9286	11.9091	10.4167	9.08333
		10.95	11.7857	12	10.5	9.08333
		11	11.9286	11.5455	9.91667	9
		11.05	12.0714	11.4545	9.91667	8.91667
		11.1	11.7857	11.6364	9.66667	9.16667
		11.15	11.5	11.6364	9.83333	9.5
		11.2	11.5714	11.5455	9.83333	9.58333
		11.25	11.5	11.9091	9.58333	9.5
		11.3	11.4286	12.0909	9.58333	9.16667
		11.35	11.4286	11.9091	9.75	9.33333
		11.4	11.4286	11.4545	9.58333	9.16667
		11.45	11.7143	11.4545	9.5	9.08333
		11.5	12.0714	11.6364	9.25	9.08333
		11.55	12.1429	11.4545	9.08333	9
		11.6	12.0714	11.4545	9.08333	9
		11.65	12.2143	11.6364	9	9.25
		11.7	12.7143	11.5455	8.91667	9.33333
		11.75	12.3571	11.5455	8.91667	9
		11.8	11.9286	11.5455	8.83333	9
		11.85	11.5714	11.7273	8.83333	9
		11.9	11.7143	11.5455	8.83333	9
		11.95	11.3571	11.7273	8.83333	9.08333
		12	11.7143	11.8182	9	8.91667
		12.05	11.6429	12	8.75	8.91667
		12.1	11.4286	12.1818	8.75	8.75
		12.15	11.7143	12.3636	8.75	8.75
		12.2	11.6429	12.1818	8.58333	8.58333
		12.25	11.7143	11.8182	8.66667	8.33333
		12.3	11.2143	11.9091	8.25	8.33333
		12.35	11.4286	12	8.33333	8.16667
		12.4	11.4286	11.8182	8.25	8.16667
		12.45	11.6429	11.8182	8.16667	8.16667
		12.5	11.4286	12	8	8.16667
		12.55	11.1429	11.8182	8	8.41667
		12.6	11.1429	11.8182	8.25	8.5
		12.65	11.0714	11.3636	8.41667	8.58333
		12.7	11.3571	11.9091	8.33333	8.16667
		12.75	11.5714	12	8.33333	8.58333
		12.8	11.2857	12	8.16667	8.41667
		12.85	11.7143	11.4545	8	8.41667
		12.9	11.7143	11.8182	7.91667	8.41667
		12.95	11.3571	11.6364	7.75	8.16667
		13	11.8571	11.8182	7.58333	7.83333
		13.05	11.8571	11.5455	7.91667	8
		13.1	11.7143	11.9091	8.33333	8.33333
		13.15	11.7857	12.1818	7.58333	8.5
		13.2	12	12	7.58333	8.16667
		13.25	11.7143	11.5455	7.41667	8.16667
		13.3	11.2857	11.6364	7.58333	8.16667
		13.35	12	11.3636	7.08333	8.33333
		13.4	11.8571	11.2727	7.08333	8.08333
		13.45	11.7857	11.1818	7.16667	7.75
		13.5	11.2857	10.8182	7.16667	7.66667
		13.55	11	10.9091	7.16667	7.75
		13.6	11.0714	10.9091	7.16667	7.75
		13.65	11.2143	10.9091	7	7.5
		13.7	10.7857	10.9091	7.25	7.41667
		13.75	11.0714	10.7273	7.25	7.58333
		13.8	11.0714	11.0909	7.41667	7.5
		13.85	11	11.0909	7.33333	7.58333
		13.9	11	11.6364	7.25	7.58333
		13.95	10.9286	11.3636	7	7.5
		14	11.1429	11.9091	6.83333	7.5
		14.05	10.6429	11.5455	7	7.5
		14.1	10.7857	11.0909	7.16667	7.41667
		14.15	10.6429	11.0909	6.75	7.41667
		14.2	10.6429	10.9091	6.41667	7.41667
		14.25	10.6429	10.7273	6.41667	7.41667
		14.3	10.5714	10.5455	6.41667	7.41667
		14.35	10.5714	10.5455	6.33333	7.41667
		14.4	10.5714	10.7273	6.33333	7.33333
		14.45	10.9286	10.6364	6.25	7.25
		14.5	10.7857	10.4545	6.16667	7.25
		14.55	10.8571	10.2727	6.33333	7.25
		14.6	10.9286	10.3636	6.16667	7.25
		14.65	10.5	9.90909	6.16667	7.25
		14.7	10.2143	9.90909	6.33333	7.41667
		14.75	10.0714	10.0909	6.25	7.41667
		14.8	10.2143	10.0909	6.25	7.5
		14.85	10.1429	9.63636	6.25	7.91667
		14.9	10.0714	9.45455	6.5	8.08333
		14.95	10.2143	9.45455	6.41667	8.33333
		15	10.0714	9.63636	6.41667	8.08333
		15.05	9.92857	9.63636	6.41667	7.5
		15.1	9.71429	9.27273	6.33333	7.41667
		15.15	9.71429	9.27273	6.33333	7.58333
		15.2	9.71429	9.18182	6.75	7.33333
		15.25	9.42857	8.72727	6.58333	7.66667
		15.3	9.35714	8.72727	6.16667	7.41667
		15.35	9.78571	8.90909	6	7.33333
		15.4	9.78571	8.63636	6.16667	7
		15.45	9.71429	8.81818	5.91667	7
		15.5	9.85714	8.81818	5.91667	7
		15.55	9.35714	9.18182	6	7
		15.6	9.42857	8.63636	6	7
		15.65	9.42857	8.63636	6.08333	7
		15.7	9.35714	9	6.08333	6.83333
		15.75	9.42857	9	5.83333	6.83333
		15.8	9.85714	8.81818	5.75	6.83333
		15.85	9.78571	8.81818	5.75	6.83333
		15.9	9.78571	9	5.66667	7
		15.95	9.71429	8.63636	6.08333	7
		16	9.5	8.54545	5.91667	6.75
		16.05	9.57143	8.72727	5.58333	6.75
		16.1	9.42857	9	5.33333	6.75
		16.15	9.71429	8.36364	5.5	6.66667
		16.2	9.71429	8.27273	5.58333	6.83333
		16.25	9.21429	8.27273	5.75	6.66667
		16.3	8.92857	8.27273	5.75	6.75
		16.35	9.14286	8.09091	6.16667	6.75
		16.4	9.42857	8.09091	6.08333	6.41667
		16.45	9.07143	8.36364	5.75	6.16667
		16.5	9.07143	8.18182	5.75	6.33333
		16.55	9	8	5.66667	6.33333
		16.6	8.92857	7.63636	5.58333	6.16667
		16.65	8.92857	7.72727	5.58333	6.41667
		16.7	8.5	7.63636	5.75	6.58333
		16.75	8.57143	7.36364	5.75	6.5
		16.8	8.42857	7.36364	5.16667	6.58333
		16.85	8.5	7.27273	5.16667	6.5
		16.9	8.21429	7.18182	5.33333	6.25
		16.95	8.42857	7.27273	5.08333	6.33333
		17	8.57143	7.45455	5.16667	6.33333
		17.05	8.28571	7.27273	4.91667	6.58333
		17.1	8.14286	7.45455	5.16667	6.41667
		17.15	7.85714	7.45455	4.83333	6.16667
		17.2	7.64286	7	4.83333	6.16667
		17.25	7.64286	7.18182	4.83333	6.08333
		17.3	7.64286	7	4.83333	5.91667
		17.35	7.71429	7.27273	4.75	6.25
		17.4	7.57143	7.18182	4.58333	6.41667
		17.45	7.71429	7.18182	4.66667	5.91667
		17.5	7.5	6.90909	4.58333	6.08333
		17.55	7.5	6.90909	4.66667	6.5
		17.6	7.5	7	4.66667	6
		17.65	7.5	6.81818	4.5	6
		17.7	7.28571	6.72727	4.41667	5.91667
		17.75	7.21429	6.72727	4.41667	5.75
		17.8	6.92857	6.90909	4.75	6.08333
		17.85	7	6.72727	4.83333	5.58333
		17.9	6.92857	6.63636	4.41667	5.58333
		17.95	7.21429	6.72727	4.25
		18	7.07143	6.54545	4.08333
		18.05	7.14286	6.45455	4.08333
		18.1	7.07143	6.36364	4.25
		18.15	7.21429	6.36364	4.41667
		18.2	7.14286	6.36364	4.41667
		18.25	7.42857	6.54545	3.91667
		18.3	7.42857	6.36364	3.91667
		18.35	7.21429	6.36364	3.91667
		18.4	7.21429	6.36364	3.83333
		18.45	7.64286	6.27273	3.75
		18.5	7.5	6.09091	3.41667
		18.55	7.28571	5.90909	3.33333
		18.6	7.42857	5.72727	3.33333
		18.65	7.57143	5.63636	3.33333
		18.7	7.42857	5.72727	3.25
		18.75	7.5	5.72727	3.16667
		18.8	7.35714	5.54545	3.08333
		18.85	7.42857	5.54545	3.25
		18.9	7.42857	5.9	3.08333
		18.95	7.42857	5.5	3.08333
		19	7	5.5
		19.05	7.21429	5.7
		19.1	7.21429	5.8
		19.15	7	5.8
		19.2	6.78571	5.5
		19.25	6.85714	5.4
		19.3	7.07143	5.2
		19.35	7	5.5
		19.4	6.64286	5.2
		19.45	6.57143	5.4
		19.5	6.78571	5.2
		19.55	6.42857	5.1
		19.6	6.14286	5
		19.65	6.5	5
		19.7	6.71429	4.9
		19.75	6.71429	4.8
		19.8	6.28571	4.8
		19.85	6.57143	4.8
		19.9	6.64286	4.8
		19.95	6	4.8
		20	6	4.7
		20.05	6.28571	4.7
		20.1	6.35714	4.7
		20.15	5.92857	4.7
		20.2	5.71429	4.7
		20.25	5.71429	4.7
		20.3	5.71429	4.7
		20.35	5.64286	4.7
		20.4	5.42857	4.6
		20.45	5.35714	4.7
		20.5	5.21429	4.6
		20.55	5.14286	4.6
		20.6	5.5	4.4
		20.65	5.14286	4.3
		20.7	5.07143	4.3
		20.75	5.5	4.3
		20.8	5.14286	4.7
		20.85	5.07143	4.6
		20.9	4.71429	4.5
		20.95	4.92857	4.7
		21	4.64286	4.4
		21.05	4.42857	4.1
		21.1	4.57143	4
		21.15	4.64286	3.9
		21.2	4.64286	4.1
		21.25	4.64286	3.9
		21.3	4.64286	3.9
		21.35	4.92857	3.8
		21.4	4.85714	3.8
		21.45	4.85714	3.8
		21.5	4.57143	3.8
		21.55	4.85714	3.8
		21.6	4.71429	3.7
		21.65	4.5	3.9
		21.7	4.42857	3.7
		21.75	4.28571	3.7
		21.8	4.35714	3.6
		21.85	4.14286	3.8
		21.9	4.07143	3.6
		21.95	4.21429	3.8
		22	4.14286	4
		22.05	4.14286	4.1
		22.1	3.92857	3.9
		22.15	3.92857	4.3
		22.2	4	4.1
		22.25	3.85714	3.8
		22.3	4	3.9
		22.35	3.85714	3.7
		22.4	4	3.9
		22.45	3.92857	4.1
		22.5	3.78571	3.9
		22.55	3.78571	3.8
		22.6	3.78571	3.4
		22.65	3.71429	3.3
		22.7	3.78571	3.3
		22.75	3.64286	3.2
		22.8	3.64286	3.2
		22.85	3.78571	3.4
		22.9	3.64286	3.4
		22.95	3.71429
		23	3.42857
		23.05	3.42857
		23.1	3.42857
		23.15	3.42857
		23.2	3.42857
		23.25	3.28571
		23.3	3.14286
		23.35	2.78571
		23.4	2.71429
		23.45	2.85714
		23.5	2.57143
		23.55	2.57143
		23.6	2.57143
		23.65	2.57143
		23.7	2.71429
		23.75	2.57143
		23.8	2.57143
		23.85	2.5
		23.9	2.42857
		23.95	2.57143
		24	2.35714
		24.05	2.28571
		24.1	2.28571
			2.28571
			2.28571
			2.38462
			2.38462
			2.38462
			2.38462
			2.38462
			2.30769
			2.30769
			2.30769
			2.45455
			2.36364
			2.36364
			2.36364
			2.36364
			2.27273
			2.18182
			2.18182
			2
			2
			2
			2
			2
			1.90909
			1.90909
			2.09091
			2.09091
			2
			2.09091
			2.09091
			1.81818
			1.90909
			1.90909
			1.81818

[truncated: 4 more sheets: Fig 3g, Fig 4e, Fig 6b, Sup Fig 3]
